# Supplementary material for: Artificial intelligence in hepatocellular carcinoma screening: applications and challenges
Source: Front Med (Lausanne). 2026 Jan 16;12:1713887. doi: 10.3389/fmed.2025.1713887 (PMC12855399; doi:10.3389/fmed.2025.1713887)
Supplement: Supplementary file 1 [file Table_1.xlsx]

## Sheet: Sheet1
Ref.	Title	Online time	Study type	Sample size	Diagnostic Modality	AI tools	Accuracy	Limitations
Chaiteerakij R et al.	Artificial intelligence for ultrasonographic detection and diagnosis of hepatocellular carcinoma and cholangiocarcinoma	2024 Sep	Retrospective	26288 images (9397 images with FLLs and 16891 images without FLL)	US image analysis	Deep Learning (YOLOv5)	sensitivity 97.0% (95%CI:95. 9–98.2)，specificity 97.0% for malignant vs benign FLLs	Used still images instead of real-time US; Requires external validation; Not validated on non-expert operators
Lu R-F et al[S1].	AI enhanced diagnostic accuracy and workload reduction in hepatocellular carcinoma screening	2025 Aug	Retrospective	Training set for lesion detection(17913 images); Training set for lesion classification(11244 images); Test set(4021 images)	US image analysis	Deep Learning (UniMatch, LivNet)	AUC 0.872 (0.865–0.877), Sensitivity 0.956 (0.951–0.961), Specificity 0.787 (0.776–0.799) for Strategy 4	Retrospective design; May not be applicable in all settings; Requires prospective validation
Banerjee I et al[S2].	A Scalable Machine Learning Approach for Inferring Probabilistic US-LI-RADS Categorization	2018 Dec	Retrospective	1744 reports	US report text analysis	Machine Learning (word2vec, ensemble classifier)	Average F1 score 0.90, Average precision 0.93, Average recall 0.88 on LI-RADS reports	Single-center retrospective study; Requires multi-center validation; Performance dropped on the test set
Tiyarattanachai T et al.	Artificial intelligence assists operators in real-time detection of focal liver lesions during ultrasound: A randomized controlled study	2023 Jun	Prospective	Non-expert: 260 patients (271 FLLs); Expert: 244 patients (240 FLLs)	US with vs without AI assistance	CNN-based AI system	Non-expert: Detection rate 36.9% (AI) vs 21.4% (non-AI), p<0.001; Expert: 66.7% vs 63.3%, p=0.32	Single-center; Did not restrict enrollment to only high-risk HCC patients; Inconsistent reference standards; Patient spectrum may differ from primary care
Rhyou S-Y et al[S3].	Automated ultrasonography of hepatocellular carcinoma using discrete wavelet transform based deep-learning neural network	2025 Jan	Retrospective	1054 US images (308 malignant, 746 benign) + 80 normal in test set	US image analysis	HCC-Net (DWT-based DL with YOLOv5 & EfficientNet-B0)	accuracy 96.2%，sensitivity 97.6%，sensitivity 98.1%	Dataset from a single center/machine; Optimal weights for generating PA-WLIs need trial and error
Wei-bin Zhangt et al.	Deep Learning for Approaching Hepatocellular Carcinoma Ultrasound Screening Dilemma: Identification of α-Fetoprotein-Negative Hepatocellular Carcinoma From Focal Liver Lesion Found in High-Risk Patients	2022 May	Retrospective	407 patients (209 HCC, 198 FNH)	B-mode US	Deep Learning (Xception model)	Sensitivity 96.08%, Specificity 76.92%, Accuracy 86.41%, F1-score 87.50%, AUC 93.68% (Test cohort)	Lack of other FLL types (e.g., regenerative or dysplastic nodules); Single-center study, lack of external validation; Need for multicenter studies with larger samples and more FLL types.
Tangruangkiat et al.	Diagnosis of focal liver lesions from ultrasound images using a pretrained residual neural network	2023 Nov	Retrospective	581 ultrasound images (150 non‐FLL, 150 Cyst, 77 FFS, 150 HMG, 54 HCC)	B-mode US	Pretrained ResNet50 (Deep Learning)	AUC 0.98, Accuracy 0.87, Sensitivity 0.81, Specificity 0.89(average, 5-fold cross-validation)	Relatively small sample size; Lack of ultrasound image standardization; No MLC cases in dataset; Single-center data.
Makoto Yamakawa et al.	Computer aided diagnosis system developed for ultrasound diagnosis of liver lesions using deep learning	2019 Oct	Conference Paper	324 liver tumors (980 images)	B-mode US	Convolutional Neural Network (VGGNet-based)	4-class accuracy 88.0%; Benign/Malignant accuracy 94.8%, sensitivity 93.8%, specificity 95.2%	Small dataset from a single facility; Low accuracy for metastatic liver cancer (29.2%) due to limited samples
Guang-ming Xian et al[S4].	An identification method of malignant and benign liver tumors from ultrasonography based on GLCM texture features and fuzzy SVM	2010 Feb	Retrospective	DS1: 200 images (68 malignant, 132 benign); DS2: 450 images (50 malignant, 400 benign)	B-mode US	Gray-Level Co-occurrence Matrix (GLCM) texture features + Fuzzy Support Vector Machine (FSVM)	DS1: AUC 0.984±0.014, Accuracy 97.0%, Sensitivity 100%, Specificity 95.45%; DS2: AUC 0.971±0.012, Accuracy 95.11%, Sensitivity 92.0%, Specificity 95.5%	The rectangular ROI was manually extracted by the physician.
Naoshi Nishida et al[S5].	Artificial intelligence (AI) models for the ultrasonographic diagnosis of liver tumors and comparison of diagnostic accuracies between AI and human experts	2022 Apr	Retrospective	Model-1: 24675 images; Model-2: 57145 images; Model-3: 70950 images; Independent test set: 55 videos	B-mode US	Convolutional neural network (CNN) based on VGGNet	Model-3: 4-class accuracy 91.1% (10-fold CV); Independent test accuracy 89.1%; Malignant tumor diagnosis: accuracy 94.3% (CV), sensitivity 82.8%, specificity 96.7% (CV)	Sensitivity for metastatic tumors not significantly improved; Rare tumor types not included; Focused on diagnosis, not detection
Yoo Na Hwang et al[S6].	Classification of focal liver lesions on ultrasound images by extracting hybrid textural features and using an artificial neural network	2015 Feb	Retrospective	99 focal liver lesions	B-mode US	Artificial Neural Network	Cyst vs Hemangioma: Accuracy 99.7%; Cyst vs Malignant: Accuracy 98.72%; Hemangioma vs Malignant: Accuracy 96.13%	Small number of subjects; Need for larger dataset to validate and extend to more lesion types
Ianto Lin Xi et al[S7].	Deep learning for differentiation of benign and malignant solid liver lesions on ultrasonography	2021 Feb	Retrospective	911 images (from 596 patients)	Classification based on B-mode Ultrasound images	Deep Learning (ResNet50 architecture, pre-trained & fine-tuned)	Test Accuracy (free-crop, complete set): 0.84 (95% CI: 0.74-0.90)	Limited cohort size; dependent on manual segmentation; clinical data not incorporated; image quality variable
B. Schmauch et al[S8].	Diagnosis of focal liver lesions from ultrasound using deep learning	2019 Apr	Retrospective	Training set: 367 US images; Test set: 177 patients	B-mode US	Deep Learning (ResNet50/DenseNet121 + Supervised Attention Mechanism)	Mean ROC-AUC on training set: 0.935 (FLL detection), 0.916 (FLL characterization); Weighted mean ROC-AUC on test set: 0.891	Small training set (367 images); Some lesion types like HCC underrepresented; Labels like "HCC" or "metastasis" limited in clinical sense with US alone
Thodsawit Tiyarattanachai et al[S9].	Development and validation of artificial intelligence to detect and diagnose liver lesions from ultrasound images	2021 Jun	Retrospective	Training set: 40397 images (3487 patients); Internal test set: 6191 images; External validation set: 18922 images	Ultrasonography (USG)	Deep Learning (CNN, RetinaNet architecture, ResNet50 backbone)	Internal test set: overall diagnostic sensitivity 83.9%, specificity 97.1%; External validation set: overall diagnostic sensitivity 84.9%, specificity 97.1%; HCC diagnosis sensitivity 73.6% (internal)/81.5% (external), specificity 97.8% (internal)/94.4% (external)	Diagnostic sensitivity lower than previous reports (93.8–98.8%) possibly due to wider spectrum of FLLs; Common false positives include blood vessels misclassified as FLLs
Delia-Alexandrina Mitrea et al[S10].	Hepatocellular Carcinoma Recognition from Ultrasound Images Using Combinations of Conventional and Deep Learning Techniques	2023 Feb	Retrospective	GE7: 200 HCC cases; GE9: 96 HCC cases; Patches: GE7 HCC 6910, PAR 7148; GE9: 10000 patches/class	B-mode US	CNN (ResNet101, InceptionV3, EfficientNet_b0, EfficientNet_ASPP, ConvNext_base), Texture analysis (GCM, GLCM, LBP, etc.), Feature selection (CFS, IGA, PSO), KPCA, Classifiers (SVM, AdaBoost+J48, RF)	Best accuracy: 98.9% (KPCA+concat, AdaBoost, InceptionV3+TF, GE9); Sensitivity: 99.2%; Specificity: 98.6%; AUC: 99.7%	Not mentioned
Jianan Chen et al[S11].	Implications of ultrasound-based deep learning model for preoperatively differentiating combined hepatocellular-cholangiocarcinoma from hepatocellular carcinoma and intrahepatic cholangiocarcinoma	2024 Jan	Retrospective	465 cases (264 HCC, 105 ICC, 96 cHCC-ICC)	B-mode US	Deep Learning Model (ResNet18)	Independent test cohort: ACC 86.00%, AUC 0.9237 (95% CI 0.8633–0.9840)	Inconsistent ultrasound systems, lack of external validation, use of single static images instead of videos, limited information from JPEG format.
Yiming Xu et al[S12].	Improving artificial intelligence pipeline for liver malignancy diagnosis using ultrasound images and video frames	2023 Jan	Retrospective	11468 patients, 50063 ultrasound images/video frames	US images and video frames	Deep Learning (DenseNet121, DeepLabV3, BConvLSTM, etc.)	LMC-Net: ACC 91.5%, AUC 0.968; LM-VNet: AUC 0.966; LMC-VNet: AUC 0.983	Limited to few subtypes, some datasets lacked serological test results, potential regional bias (hepatitis B-related malignancy predominance).
Hwaseong Ryu et al[S13].	Joint segmentation and classification of hepatic lesions in ultrasound images using deep learning	2021 Nov	Retrospective	4309 ultrasound images from 3873 patients	Semi-automatic segmentation and classification based on user clicks	Deep Learning (Convolutional Neural Network)	Mean Jaccard Index: 68.5% (segmentation only) → 70.0% (joint system, binary task); Classification Accuracy: 82.2% (four-class); AUROC: 0.970 (binary), 0.947 (four-class)	Dataset does not include all US machine types; Relatively small numbers of metastases and HCC images.
Deepti Mittal et al[S14].	Neural network based focal liver lesion diagnosis using ultrasound images	2011 Jun	Retrospective	111 ultrasound images from 88 subjects	Classification based on texture features extracted from segmented ROIs	Neural Network Classifier (two-step)	Overall classification accuracy: 86.4%; Typical cases: 90.3%; Atypical cases: 77.5%	Small sample size; Does not include all common focal liver lesion types.
Qi Yang et al[S15].	Improving B-mode ultrasound diagnostic performance for focal liver lesions using deep learning: A multicentre study	2020 Jun	Prospective	2143 patients with 24343 ultrasound images	Deep learning model for distinguishing benign vs. malignant lesions (combined image & clinical info)	Deep Convolutional Neural Network (ResNet-based)	AUC: 0.924 (external validation cohort); Accuracy: 84.7%; Sensitivity: 86.5%; Specificity: 85.5%	Data imbalance (only 19.3% benign lesions); Only distinguishes benign vs. malignant, not specific types; Does not address US detection ability.
Thodsawit Tiyarattanachai et al[S16].	The feasibility to use artificial intelligence to aid detecting focal liver lesions in real-time ultrasound: a preliminary study based on videos	2022 May	Prospective	334 patients, 446 videos	B-mode ultrasound videos	RetinaNet (Convolutional Neural Network) with a two-step training strategy	Overall detection rate: 89.8% (95%CI: 84.5–95.0); HCC detection rate: 100%	Single-institution data; Focuses on detection, not lesion characterization; Clinical utility (assisting operators) not yet validated.
Peng Wan et al[S17].	Transport-based Anatomical-Functional Metric Learning for Liver Tumor Recognition using Dual-view Dynamic CEUS Imaging	2023 Mar	Retrospective	174 patients (105 HCC, 69 ICC)	Dual-view ultrasound (Gray-scale US + Dynamic Contrast-Enhanced US)	Transport-based Anatomical-Functional Metric Learning (T-AFML) with temporally regularized optimal transport and metric fusion	Accuracy: 88.41%; Sensitivity: 86.16%; AUC: 87.91%	Validated only on binary classification (HCC vs. ICC); Lacks evaluation of alignment accuracy; Feature extraction and metric learning are not unified in an end-to-end deep learning framework.
Tarek M. Hassan et al[S18].	Diagnosis of Focal Liver Diseases Based on Deep Learning Technique for Ultrasound Images	2016 Dec	Retrospective	110 ultrasound images (44 Cyst, 18 Hem, 32 HCC, 16 Normal)	B-mode US	Stacked Sparse Auto-encoders (SSAE) with a softmax classifier	Overall classification accuracy: 97.2%; Sensitivity: 98%; Specificity: 95.7%	Relatively small dataset; Uses only B-mode ultrasound images; No mention of multi-center validation.
Wenzhen Ding et al.	Contrast-enhanced ultrasound-based AI model for multi-classification of focal liver lesions	2025 Aug	Retrospective	3725 FLLs	CEUS	Deep learning (optical flow, ResNet, LSTM)	Accuracy: 0.85-0.86 (external test sets); Macro-AUC: 0.87-0.91 (external test sets)	Data only from Chinese centers, requiring international validation; 1-year prospective test set may not capture longitudinal variations; FLL type distribution does not match the natural distribution; Diagnosis of some benign FLLs was not based on pathology.
Xiangfei Feng et al.	Diagnosis of hepatocellular carcinoma using deep network with multi-view enhanced patterns mined in contrast-enhanced ultrasound	2022 Apr	Retrospective	1241 participants (667 HCC, 574 non-HCC)	CEUS	Deep Learning Network (with VRL & TSOP modules)	AUC 89%, Accuracy 83%	Only three images from three perfusion stages used; Manual keyframe and ROI extraction limits scalability
Le-Hang Guo et al[S19].	A two-stage multi-view learning framework based computer-aided diagnosis of liver tumors with contrast enhanced ultrasound images	2018 Apr	Retrospective	93 lesions (47 malignant, 46 benign)	CEUS three-phase images	Deep Canonical Correlation Analysis (DCCA) + Multiple Kernel Learning (MKL)	AUC (DCCA-MKB: 0.974; DCCA-MKL: 0.953); Accuracy: 90.41%±5.80%, Sensitivity: 93.56%±5.90%, Specificity: 86.89%±9.38%	Relatively small sample size; The three images for analysis are manually selected.
Ilias Gatos et al[S20].	A new automated quantification algorithm for the detection and evaluation of focal liver lesions with contrast-enhanced ultrasound	2015 Jul	Prospective	52 FLLs from 52 patients (30 benign, 22 malignant)	CEUS	Wavelet Transform + Markov Random Field (MRF) segmentation + Support Vector Machine (SVM) classification	AUC: 0.89; Accuracy: 90.3%; Sensitivity: 93.1%; Specificity: 86.9%	Relatively small number of cases; Only two types (benign/malignant) classified; Manual selection of reference parenchyma ROI; Large amount of frames makes processing time-consuming.
Xiangmin Han et al[S21].	B-mode ultrasound based CAD for liver cancers via multi-view privileged information learning	2023 Jul	Retrospective	153 subjects (76 benign, 77 malignant)	B-mode US & CEUS	Multi-view privileged information learning (MPIL) framework with Supervised Dual-view Deep Boltzmann Machine (SDDBM) and Deep Multi-view SVM (DMSVM)	Accuracy 88.91±1.52%, Sensitivity 88.31±2.02%, Specificity 89.50±3.12%, Youden index 77.81±5.05%	SDDBM only with single-view PI; SDDBM and DMSVM are separate in training; Not extended to CNN-based applications
Hang-Tong Hu et al[S22].	Artificial intelligence assists identifying malignant versus benign liver lesions using contrast-enhanced ultrasound	2021 Oct	Retrospective	Training set: 363 patients; Testing set: 211 patients	CEUS	Deep learning model based on ResNet with four branches, using transfer learning	AUC: 0.934 (95% CI 0.890–0.978); Accuracy 91.0%; Sensitivity 92.7%; Specificity 85.1%	Did not integrate clinical information; Relatively small training sample size; Not validated on multi-center data
Jianming Li et al[S23].	Comparison of machine learning models and CEUS LI-RADS in differentiation of hepatic carcinoma and liver metastases in patients at risk of both hepatitis and extrahepatic malignancy	2023 Jun	Retrospective	3210 patients (training cohort: 366; validation cohort: 88)	CEUS	Gradient Boosting, Random Forest, Generalized Linear Model	LI-RADS: Sensitivity 68.2%, Specificity 88.6%, AUC 0.784; Random Forest & GLM: Sensitivity 79.5%/77.3%, Specificity 86.4%/88.6%, AUC 0.830	Only HCC and LM included; no direct comparison in same cohort; retrospective design requiring prospective validation
Satoshi Kondo et al[S24].	Computer-Aided Diagnosis of Focal Liver Lesions Using Contrast-Enhanced Ultrasonography with Perflubutane Microbubbles	2017 Jul	Retrospective	98 patients	CEUS	Support Vector Machine	Benign vs Malignant: Sensitivity 94.0%, Specificity 87.1%, Accuracy 91.8%	Small number of subjects; operator-dependent; Need for validation with more participants
Catalin Daniel Caleanu et al[S25].	Deep Neural Architectures for Contrast Enhanced Ultrasound (CEUS) Focal Liver Lesions Automated Diagnosis	2021 Jun	Retrospective	91 patients, 273 video files, 12119 ROI images	Classification based on CEUS	Deep Learning (Custom CNN, MobileNetV2, NASNetMobile, EfficientNetB0, DenseNet121, ResNet50)	Best Accuracy: 88% (using Leave-One-Patient-Out cross-validation)	Imbalanced class distribution in dataset; some cases consistently misclassified; need for dataset extension and enhancement
Costin Teodor Streba et al[S26].	Contrast-enhanced ultrasonography parameters in neural network diagnosis of liver tumors	2012 Aug	Prospective	112 patients	Classification based on CEUS Time-Intensity Curves	Artificial Neural Network (Feed forward back propagation multi-layer perceptron)	Test Accuracy: 87.12% (95% CI: 86.83%-93.17%)	Relatively low number of cases; requires validation in larger cohorts
Xiangfei Feng et al[S27].	Diagnosis of Hepatocellular Carcinoma Using Deep Network with Multi-view Enhanced Patterns Mined in Contrast-Enhanced Ultrasound Data	2023 Nov	Retrospective	1241 participants (667 HCC, 574 non-HCC)	CEUS	Deep Learning (Multi-view learning framework, ResNet50 backbone + VRL + TSOP modules)	AUC: 89%; Accuracy: 83%	Only three perfusion phase images used, which may be insufficient; Manual keyframe and ROI extraction limits scalability; Requires GPU, high hardware cost
Qinghua Huang et al[S28].	Differential Diagnosis of Atypical Hepatocellular Carcinoma in Contrast-Enhanced Ultrasound Using Spatio-Temporal Diagnostic Semantics	2020 Oct	Retrospective	Dataset 1: 155 FNH, 49 HCC; Dataset 2: 102 FNH, 36 HCC; Augmented training: Dataset 1 FNH 169, HCC 167; Dataset 2 FNH 186, HCC 201	CEUS	SDMLBP feature, washout velocity feature, Edge-SDMLBP, SVM classifier	Accuracy: 94.40%; Recall: 94.76%; F1-score: 94.62%; Specificity: 93.62%; Sensitivity: 94.76%	Not mentioned
Marinela-Cristiana Urhut et al[S29].	Diagnostic Performance of an Artificial Intelligence Model Based on Contrast-Enhanced Ultrasound in Patients with Liver Lesions: A Comparative Study with Clinicians	2023 Nov	Prospective	49 patients, 59 liver lesions (malignant 44, benign 15)	CEUS	U-Net segmentation, TIC parameter extraction, Feed-forward classifier (with clinical data)	Binary (benign vs. malignant): Sensitivity 74%, Specificity 100%, Accuracy 83%; Multiclass (HCC): Sensitivity 86.91%, Specificity 56.22%, Accuracy 69.93%; Metastases: Sensitivity 22.53%, Specificity 100%, Accuracy 89.15%	Relatively small dataset, heterogeneous tumor types, single US equipment and contrast agent used, clinical data not fully integrated (e.g., tumor markers)
Peng Wan et al[S30].	Image by co-reasoning: A collaborative reasoning-based implicit data augmentation method for dual-view CEUS classification	2025 May	Retrospective	Dataset I: 333 cases (Breast cancer); Dataset II: 202 cases (Liver cancer)	Dual-view CEUS	Deep Learning, Collaborative Reasoning-based Implicit Data Augmentation (CRIDA)	Liver cancer dataset: ACC 95.57%, AUC 96.00%; Breast cancer dataset: ACC 89.25%, AUC 90.14%	Not explicitly stated, but common challenges like limited data and method complexity are implied.
Kaizhi Wu et al[S31].	Deep learning based classification of focal liver lesions with contrast-enhanced ultrasound	2014 Jan	Retrospective	22 patients, 26 lesions (6 HCC, 10 cavernous hemangiomas, 4 liver abscesses, 3 metastases, 3 localized fat sparings)	CEUS imaging; Classification based on Time Intensity Curves (TICs)	Deep Learning (Deep Belief Networks - DBNs, composed of Restricted Boltzmann Machines - RBMs)	Accuracy: 86.36%, Sensitivity: 83.33%, Specificity: 87.50%	Limited number of lesions and types of liver diseases in the dataset (e.g., focal nodular hyperplasia was not included); Dosage of contrast agent was chosen empirically based on experience; Analysis was performed on log-compressed ultrasound image data, not on raw, unprocessed data.
Shu Zhang et al.	Autoantibody signature in hepatocellular carcinoma using seromics	2020 Jul	Prospective	1253 serum samples (611 HCC, 249 liver cirrhosis, 393 healthy controls)	Protein microarray for autoantibody profiling, combined with an artificial neural network model	Artificial Neural Network (ANN)	AUC 0.932; Specificity 90.1%; Sensitivity 82.0%(Validation phase, HCC vs. Controls)	AAbs may appear in multiple cancer types, requiring further evaluation; study primarily based on Chinese HBV-related HCC patients, requires multi-national validation; Panel contains 7 biomarkers, making detection more complex than a single marker.
Ningtao Cheng et al.	Discovering the digital biomarker of hepatocellular carcinoma in serum with SERS-based biosensors and intelligence vision	2023 Apr	Retrospective	102 individuals (34 primary HCC, 34 Hepatitis B, 34 normal)	SERS-based biosensors for serum spectral analysis, combined with a deep neural network	Deep Neural Network (DNN) and Linear Classifiers (LDA, LR, SVC)	AUC > 0.93 (Using the digital biomarker)	Relatively small dataset; Rigorous clinical verification and validation remain essential.
Carlo M Camaggi et al.	Serum albumin-bound proteomic signature for early detection and staging of hepatocarcinoma: sample variability and data classification	2010 Sep	Retrospective	45 patients (Total spectra: 522 subject samples and 299 quality-control spectra)	MALDI-TOF mass spectrometry of serum albumin-bound peptides ("albuminome")	Random Forest	Sample classification accuracy 89.3% (226/253, HMR range); Patient classification accuracy 95.6% (43/45); k-fold cross-validation: Sensitivity 0.90, Specificity 0.93	Small number of patients; Large analytical variability (intra-sample CV 17.6%-30.0%); Requires multiple samples per subject to overcome variability; No protein identification performed
Yu Zhang et al[S32].	Screening of Hub Genes in Hepatocellular Carcinoma Based on Network Analysis and Machine Learning	2022 Nov	Retrospective	Validation set: 257 samples (105 normal, 152 tumor from GSE102079)	Machine learning-based diagnostic model using gene expression data	Gradient Boosting, Random Forest, Support Vector Machine, Logistic Regression, Integrated Learning	Validation set AUC: Gradient Boosting AUC=0.926, Random Forest AUC=0.937, SVM AUC=0.948, Logistic Regression AUC=0.946	Reliance on public databases (TCGA and GEO), requiring further experimental validation
Chao Chen et al.	Screening immune-related blood biomarkers for DKD-related HCC using machine learning	2024 Jan	/	NA	Diagnostic nomogram based on blood biomarkers (PLVAP, C7, COL15A1, MS4A6A)	Machine Learning (limma, WGCMA, LASSO regression, Random Forest)	AUC > 0.85 (for the four-gene ROC curves)	Small validation sample size (qPCR n=9), underlying mechanisms not fully validated
Ahmed Samir et al.	Analysis of four long non-coding RNAs for hepatocellular carcinoma screening and prognosis by the aid of machine learning techniques	2024 Nov	Prospective	52 HCC patients and 30 controls	qRT-PCR for lncRNAs (LINC00152, LINC00853, UCA1, GAS5) and conventional liver function tests (ALT, AST, AFP, etc.), combined with a machine learning model	Machine Learning (including Gaussian Naive Bayes, Gradient Boosting, Support Vector Machine, Logistic Regression)	Machine learning model: Sensitivity 100%, Specificity 97%	Relatively small sample size; Only circulating lncRNAs analyzed, not combined with tissue expression; Model requires validation on different datasets
Yan-Ping Yu et al.	Serum Fusion Transcripts to Assess the Risk of Hepatocellular Carcinoma and the Impact of Cancer Treatment through Machine Learning	2024 Jul	Retrospective	61 HCC patients and 75 non-HCC individuals	TaqMan real-time quantitative RT-PCR for serum fusion transcripts (9 fusion genes), combined with machine learning models	Machine Learning (including Support Vector Machine, Random Forest, Linear Discriminant Analysis, Logistic Regression)	Four-fusion-gene logistic regression model: Training cohort accuracy 91.5%, Testing cohort 83.3%; Two-fusion-gene + AFP model: Training cohort accuracy 94.8%, Testing cohort 95%, Combined cohorts 95%; Four-fusion-gene model training cohort AUC=0.94	Fusion transcripts detected in some non-HCC individuals, potentially from other cancers or premalignant conditions; Dynamic changes in fusion transcripts post-treatment reflect heterogeneity but require further study; Relatively small sample size
Dong Wang et al[S33].	Integrating cell-free DNA methylation of SEPT9 and SFRP2 into a machine learning model for early diagnosis of HCC	2025 Aug	Prospective	301 total (165 healthy, 24 precancerous, 112 HCC); training set: 84 HCC and 124 healthy; validation set: 28 HCC, 24 precancerous, 41 healthy	cfDNA methylation of SEPT9 and SFRP2 via real-time PCR, combined with conventional serological markers (AFP, CEA, CA125, CA19-9)	Random Forest, K-Nearest Neighbor, Glmnet, Naive Bayes, Neural Network, Logistic Regression (RF performed best)	RF model for mSS group: AUC 0.865, sensitivity 85.4%, specificity 71.4%; for mSS&CTB group: AUC 0.865, sensitivity 85.4%, specificity 75.0%	Small cohort sizes, especially precancerous group (n=24) and HCC validation subset (n=28); Only two methylated genes studied; Single-institution study; Potential quantification issues for low methylation levels
Jiaqi Li et al[S34].	DISMIR: Deep learning-based noninvasive cancer detection by integrating DNA sequence and methylation information of individual cell-free DNA reads	2021 Jul	Retrospective	Training cohort: 9 HCC patients’ cancer tissues, 18 healthy people’s plasma ;Test cohort: 46 samples (18 healthy plasma, 8 HBV carrier plasma, 20 HCC patient plasma)	Plasma cfDNA Whole-Genome Bisulfite Sequencing (WGBS), integrating DNA sequence and methylation information	Deep Learning	AUC = 0.9969 ± 0.0016 (on the test cohort)	Limited sample size in the test cohort; Tumor samples may not be pure (no purity correction)
Kaishan Tao et al.	Machine learning-based genome-wide interrogation of somatic copy number aberrations in circulating tumor DNA for early detection of hepatocellular carcinoma	2020 Jun	Retrospective	384 plasma samples (Discovery: 209; Validation 1: 76; Validation 2: 99)	Low-depth whole-genome sequencing (WGS) of circulating tumor DNA (ctDNA) for somatic copy number aberration (SCNA) profiling	Random Forest (RF) and weighted Random Forest (wRF-driver)	Discovery cohort overall AUC=0.893 (early-stage AUC=0.874, advanced-stage AUC=0.933); Validation cohort 1 AUC=0.920; Validation cohort 2 AUC=0.812	Limited sample size; Model focused on HBV patients, applicability to other etiologies (e.g., HCV, NAFLD) unknown; Retrospective study design, requires prospective validation for clinical utility
Ningtao Chengt et al.	An antibody-free liver cancer screening approach based on nanoplasmonics biosensing chips via spectrum-based deep learning	2021 Jan	Retrospective	248 subjects (124 HCC patients, 124 healthy individuals)	Nanoplasmonics biosensing chip (SERS serum detection)	Deep Learning (Convolutional Neural Network)	Accuracy 91%, Sensitivity 90%, Specificity 92% (External validation set)	Limited training spectra (n=1140), not fully representing HCC heterogeneity; Can only distinguish HCC from healthy, not other diseases; Requires larger datasets and improved generalization.
Carlo M. Camaggi et al.	Serum albumin-bound proteomic signature for early detection and staging of hepatocarcinoma: sample variability and data classification	2010 Sep	Prospective	45 patients (522 samples total)	MALDI-TOF mass spectrometry of albumin-bound peptides	Random Forest	Sample classification: 433/522 correct; Patient classification: 43/45 correct; OOB error for HMR: 10.7%	Small sample size; High analytical variability; Requires prospective validation
Sergio Gil-Rojas et al[S35].	Application of Machine Learning Techniques to Assess Alpha-Fetoprotein at Diagnosis of Hepatocellular Carcinoma	2024 Feb	Retrospective	208 patients	Clinical and imaging diagnosis of HCC	XGBoost (compared with SVM, DT, GNB, KNN, BLDA)	XGBoost: AUC = 0.95, Accuracy = 95.68%	Limited utility of AFP alone as a prognostic marker; Need for additional biomarkers
Quan Zi et al[S36].	Machine learning algorithm and deep neural networks identified a novel subtype in hepatocellular carcinoma	2022 Nov	Retrospective	TCGA: 371 patients + 50 normal; GSE112790: 183 patients + 15 normal	Gene expression-based subtype identification and prognosis prediction	Machine Learning (Random Forest, LASSO), Deep Learning (DNN)	DNN prediction error rates: 2.50% for low-risk, 6.67% for high-risk; K-Means survival analysis p<0.0001	No explicit AUC reported; based on public data, requires external validation
Zishuang Zhang et al[S37].	Robust biomarker discovery for hepatocellular carcinoma from high-throughput data by multiple feature selection methods	2021 Aug	Retrospective	TCGA: 50 matched pairs (50 tumor + 50 normal)	Biomarker discovery and classification based on gene expression	Machine Learning (Adaboost, KNN, NB, NN, RF, SVM)	NB AUC=1.00; RF AUC=0.993; SVM AUC=0.996; KNN AUC=0.999	Small sample size; only transcriptomic data; not validated in multi-center data
Jia-Hao Lv et al[S38].	WGCNA combined with machine learning to find potential biomarkers of liver cancer	2023 Dec	Retrospective	Training set: GSE101685 (24 tumor + 8 normal) + GSE136247 (39 tumor + 30 normal) = 93 tumor + 38 normal	Differential gene expression analysis, WGCNA, machine learning feature selection	LASSO, SVM-RFE, Random Forest	CA19-9 showed the highest individual AUROC (0.61); overall combined model AUC not reported.	Data from public databases, incomparable across platforms; Lack of clinical data; Transcriptome-level only, requires experimental validation.
Arnulf G. Willms et al[S39].	What we missed then, AI sees now Revisiting legacy large extracellular vesicle data to reveal synergistic biomarkers for liver cancer screening	2025 Aug	Retrospective	Training set: N = 166; External validation set: n = 37	Large extracellular vesicle phenotyping + serological markers (AFP, CEA, CA19-9, Bilirubin)	Random Forest, Decision Tree	RF: Accuracy 88.2%, Recall 91.6%, F1-score 87.0%, AUROC 0.9319; DT: Sensitivity 94%, Specificity 78%, AUROC 0.849	Small external validation cohort; Data imputation present; Cannot reliably distinguish HCC from iCCA; Inflammatory/fibrotic processes may reduce specificity.
Rui Qiang et al[S40].	Identification of 5 Hub Genes Related to the Early Diagnosis, Tumour Stage, and Poor Outcomes of Hepatitis B Virus-Related Hepatocellular Carcinoma by Bioinformatics Analysis	2021 Sep	Retrospective	247 (119 HCC samples and 128 nontumor tissue samples)	Bioinformatics analysis (gene expression profiling from GEO and TCGA databases)	Bioinformatics tools (GEO2R, R packages: ggplot2, clusterProfiler; STRING, cytoHubba, etc.)	AUC: CDK1=0.977, CDC20=0.980, CCNB1=0.981, CENPF=0.979, MAD2L1=0.953	Small sample size limits generalization; The 5 hub genes have not been validated in clinical studies.
Jinyu Wu et al.	A novel immunodiagnosis panel for hepatocellular carcinoma based on bioinformatics and the autoantibody-antigen system	2022 Feb	Retrospective	888 serum samples (HCC:296, LC:296, NC:296)	Autoantibody detection (ELISA)	Support Vector Machine (SVM)	Training set AUC=0.826, Test set AUC=0.773, Early-stage HCC AUC=0.889	Protein chip does not include post-translationally modified proteins; Functional role of identified proteins in HCC needs further validation
Tianpeng Yang et al.	Establishment of diagnostic model and identification of diagnostic markers between liver cancer and cirrhosis based on multi-chip and machine learning.	2024 Aug	Retrospective	Training set: GSE54236 (80 cirrhosis + 81 HCC), GSE63898 (168 cirrhosis + 228 HCC), GSE17548 (20 cirrhosis + 17 HCC); Validation sets: GSE17548, GSE25097, TCGA-LIHC, GTEx, etc.	Diagnostic model based on gene expression profiles	LASSO regression, Random Forest-Recursive Feature Elimination (RF-RFE), Logistic Regression	Diagnostic model AUC=0.980 (95% CI: 0.966–0.990) in training set, AUC=0.976 (95% CI: 0.921–1.000) in validation set; 5 feature genes identified (CXCL14, CAP2, FCN2, CCBE1, UBE2C)	Not a prospective study; Non-tumor tissues were mainly adjacent tissues which may harbor pro-carcinogenic factors
Ruoyan Zhang et al.	Mining featured biomarkers associated with vascular invasion in HCC by bioinformatics analysis with TCGA RNA sequencing data	2019 Oct	Retrospective	Training set: 292 HCC patients from TCGA (102 with, 190 without vascular invasion); Validation sets: GSE9828 (79 cases), GSE20017 (135 cases), E-TABM-36 (41 cases)	RNA sequencing, copy number variation analysis, Western blot, Transwell assay	Support Vector Machine (SVM)	SVM classifier AUC=0.969 in TCGA set; classification accuracy 92.41% in GSE9828 and 93.33% in GSE20017; Cox-PH model identified 6 prognostic genes (ANO1, EPHX2, GFRA1, OLFM2, SERPINA10, TKT)	More clinical samples needed for validation; Functional validation only performed for TKT and OLFM2 in vitro
Hyunjae Shin et al.	AI model using CT-based imaging biomarkers to predict hepatocellular carcinoma in patients with chronic hepatitis B	2025 Jun	Retrospective	Total 8,468 CHB patients (Derivation cohort: 5,585; External validation cohort: 2,883)	CT imaging biomarkers + clinical variables	Gradient Boosting Machine (GBM) with DeepFore (deep learning-based CT auto-segmentation software)	c-index: 0.91 (internal validation), 0.89 (external validation)	Requires abdominal CT images (radiation exposure); Single-nation study (Korea), predominantly genotype C HBV, limited generalizability; Varying follow-up lengths in retrospective cohorts may lead to right-censoring bias.
D G Ward et al[S41].	Changes in the serum proteome associated with the development of hepatocellular carcinoma in hepatitis C-related cirrhosis	2006 Jan	Retrospective	182 patients(Training set:60 HCC, 84 Non-HCC;Test set: 17 HCC, 21 Non-HCC)	Serum Proteomics (SELDI-TOF Mass Spectrometry)	Artificial Neural Networks (Machine Learning)	AUC 0.92 (Blind Test Set)	Phase 1 biomarker discovery study, requires larger cohorts and multi-center validation; SELDI subject to potential bias; Identified marker (immunoglobulin light chains) is not HCC-specific.
Jin Xiao et al[S42].	The characterization of serum proteomics and metabolomics across the cancer trajectory in chronichepatitis B-related liver diseases	2024 Oct	Retrospective	316 participants	metabolomics (targeted proteomics using DeepPRM and metabolomics using MRM)	Machine learning (logistic regression model and machine learning-based computational pipeline)	The external validation dataset (AUC: 0.933; sensitivity: 94.34%; specificity: 98.48%)	Cohort size not sufficiently large; requires validation in larger multi-center cohorts
Ranzivelle Marianne L Roxas-Villanueva et al[S43].	Minimal clinical predictors enable machine learning detection of hepatocellular carcinoma in a Filipino cohort	2025 Nov	Retrospective	731 patients (73 HCC, 658 non-HCC)	Clinical and serologic parameters (AFP, DCP, age, ALP, etc.) for HCC detection	Random Forest, LightGBM, and other Machine Learning algorithms	Random Forest AUC = 0.999; LightGBM AUC = 0.999	Dataset imbalance; Retrospective design introduces potential selection bias; Lacks external validation; Absence of imaging data
Karen Fuenzalida et al.	Integrating Machine Learning and Follow-Up Variables to Improve Early Detection of Hepatocellular Carcinoma in Tyrosinemia Type 1: A Multicenter Study	2025 Apr	Retrospective	35 HT-1 patients (219 records)	Laboratory variables (ALT, ALP, age, etc.) to predict abnormal AFP (>5 ng/mL) for HCC risk assessment	eXtreme Gradient Boosting (XGBoost) Machine Learning	AUROC for ALT = 0.73 (HCC risk assessment); Logistic Regression model test AUC = 0.800 (predicting abnormal AFP)	Limited sample size; Lack of temporal alignment in data collection; Requires larger longitudinal studies for validation
Fangying Shit et al[S44].	Multiscale Structured Trimetal Oxide Heterojunctions for Urinary Metabolic Phenotype‐Dependent Screening of Early and Small Hepatocellular Carcinoma	2024 Oct	Retrospective	581 urine samples（216 healthy control patients, 217 HCC patients, 148 high-risk patients)	Urinary metabolic analysis using LDI-MS	Machine Learning (Random Forest)	AUC 0.965 (for HCC vs HC)	Lack of comprehensive clinical validation and in-depth studies for robust conclusions
Jeremy Wangt et al[S45].	Development and Evaluation of Novel Statistical Methods in Urine Biomarker-Based Hepatocellular Carcinoma Screening	2018 Feb	Retrospective	137 HCC and 431 non-HCC (224 hepatitis and 207 cirrhosis)	Urine DNA biomarkers and serum AFP	Machine Learning (Random Forest, Fixed Sequential, Two-Step)	AUC 0.938 (for Random Forest in validation set)	Missing clinical variables data for some subjects, which may improve performance
Wubulitalifu Dawuti et al.	Urine surface-enhanced Raman spectroscopy combined with SVM algorithm for rapid diagnosis of liver cirrhosis and hepatocellular carcinoma	2022 Mar	Prospective	154 participants (49 cirrhosis, 55 HCC, 50 healthy volunteers)	Urine Surface-Enhanced Raman Spectroscopy (SERS)	Support Vector Machine (SVM)	Cirrhosis vs Healthy: Sensitivity 88.9%, Specificity 83.3%, Accuracy 85.9%; HCC vs Healthy: Sensitivity 85.5%, Specificity 84.0%, Accuracy 84.8%; Cirrhosis vs HCC: Sensitivity 79.6%, Specificity 76.0%, Accuracy 77.9%	Lower classification accuracy between cirrhosis and HCC (due to similar urine components); Relatively small sample size; Suggests combining with AFP and imaging data to improve accuracy
Jingrui Dou et al.	Urine fluorescence spectroscopy combined with machine learning for screening of hepatocellular carcinoma and liver cirrhosis	2022 Aug	Retrospective	187 patients (62 HCC, 65 cirrhosis, 60 normal)	Urine fluorescence spectroscopy	Machine learning (SVM with linear and RBF kernels)	Overall accuracy 83.42%, sensitivity for HCC 93.55%, specificity for HCC 88.00%	Low sensitivity for cirrhosis; Similar metabolites between HCC and cirrhosis; Plan to combine with other spectroscopy methods
Xuehu Wang et al.	Recognition of liver tumors by predicted hyperspectral features based on patient's computed tomography radiomics features	2023 May	Retrospective	58 patients (with paired HSI and CT data)	Predicting Hyperspectral Imaging (HSI) features from CT radiomics features for tumor recognition	XGBoost for regression prediction; Classifiers (SVC, LRC, KNC, GBC) for classification	Accuracy > 90%	Relatively small sample size; Single-center study lacks external validation; Model accuracy needs improvement.
Enes Sahint et al.	Diagnostic Performance of Deep Learning Applications in Hepatocellular Carcinoma Detection Using Computed Tomography Imaging	2024 Dec	Retrospective	122 patients	CT	Deep Learning (YOLOv8)	Accuracy 95.35%, Sensitivity 94.74%, Specificity 95.83%	Retrospective design and single-center dataset, which may affect the generalizability of the findings.
Shukla et al[S46].	AI-DRIVEN Novel Approach for Liver Cancer Screening and Prediction Using Cascaded Fully Convolutional Neural Network	2022 Feb	Retrospective	2012 CT images (from 398 individuals)	CT	Cascaded Fully Convolutional Neural Network (Deep Learning)	AUC 0.8070, Sensitivity 83.3%, Specificity 77.8%	3D data may cause overfitting; Requires more data augmentation; Long calculation time; Needs further validation.
Masaya Sato et al.	Machine-learning Approach for the Development of a Novel Predictive Model for the Diagnosis of Hepatocellular Carcinoma	2019 May	Retrospective	1582 patients (539 HCC, 1043 non-HCC)	Dynamic CT imaging or ultrasound-guided tumor biopsy (based on Edmondson-Steiner criteria)	Machine Learning Framework (Logistic Regression, SVM, Gradient Boosting, Random Forest, Neural Networks, Deep Learning); Optimal model: Gradient Boosting	AUC: 0.940; Accuracy: 87.34%	Requires external validation in a community-and clinic-based population to assess practical performance.
S. Lysdahlgaard et al.	Comparing Radiomics features of tumour and healthy liver tissue in a limited CT dataset: A machine learning study	2022 Aug	Retrospective	120 CT scans	CT	Machine learning (LR, RF, SVM)	sensitivities, specificities and accuracy ranging from 96,30%(95%C:81.03%-99.91%) to 100.00%(95%C:86,77%-100.00%), 91.30%(95% C:71.96%-98.93%) to 100.00%(95%C1:83.89%-100.00%) and 94.00%(95%C1:83.45%-98.75%) to 100.00%(95% CI.92.45%-100.00%)	Limited dataset; Data from different scanners; Lack of standardization
Etienne Audureau et al[S47].	Personalized surveillance for hepatocellular carcinoma in cirrhosis – using machine learning adapted to HCV status	2020 Jun	Prospective	Derivation Cohort: 836 patients; Validation Cohort: 668 patients (from ANRS CO22 Hepather)	Contrast-enhanced imaging (CT or MRI), serum AFP assay and/or guided biopsy (according to AASLD guidelines)	Machine Learning Algorithms (Fine-Gray regression, Decision Tree, Random Survival Forest)	C-index of Random Survival Forest: 0.715 (95% CI 0.670-0.760) before SVR; 0.698 (95% CI 0.620-0.776) after SVR	Requires assessment in the framework of randomized trials for cost-effectiveness and tailored surveillance.
Rencheng Zhengt et al.	Feasibility of automatic detection of small hepatocellular carcinoma (≤2 cm) in cirrhotic liver based on pattern matching and deep learning	2021 Apr	Retrospective	120 patients (56 in training-validation cohort, 64 in external test cohort)	MRI (DWI and DCE images)	Pattern Matching and Deep Learning (PM-DL model, based on CNN)	Per-lesion Sensitivity 89.74%, PPV 85.00%; Per-patient Sensitivity 93.75%, Specificity 100% (External test cohort)	Relatively small sample size; Relies on DWI and registration accuracy, atypical enhancement may lead to missed diagnosis; Requires multicenter validation; Only included pathologically proven sHCC, potential selection bias.
Yangyang Wang et al[S48].	Construction of an artificially intelligent model for accurate detection of HCC by integrating clinical, radiological, and peripheral immunological features	2025 Apr	Retrospective	1092 participants (790 HCC, 302 benign)	Multimodal features (Clinical, CT imaging, peripheral immunology CyTOF data) for HCC detection	XGBoost, LightGBM, Deep Learning (ResNet3D)	MMF model internal validation AUC = 0.985; external validation AUC = 0.915	Participants recruited from secondary/tertiary hospitals with selection bias; CyTOF is costly and not widely used; Difficulties in model interpretability
H R Doylet et al[S49].	Building Clinical Classifiers Using Incomplete Observations – A Neural Network Ensemble for Hepatoma Detection in Patients with Cirrhosis	1995 Jun	Retrospective	853 patients	Clinical variables (e.g., age, sex, laboratory tests) and imaging (CT, ultrasound)	Neural Network Ensemble	AUC: 0.91 (ensemble A), 0.89 (ensemble B), 0.90 (ensemble C)	Requires prospective validation; Missing data representation needs optimization
Chansik An et al[S50].	Prediction of the risk of developing hepatocellular carcinoma in health screening examinees: a Korean cohort study	2021 Jun	Retrospective	417346 health screening examinees (Training cohort: 331694; Test cohort: 85,652)	Based on insurance claim data (ICD-10 codes) and health screening results	Machine Learning (Ensemble of Random Survival Forest and eXtreme Gradient Boosting)	AUC: 0.873 (95% CI 0.860-0.885); C-index: 0.857 (95% CI 0.850-0.864)	Single ethnic population, lack of independent external validation, data up to 2015 may not reflect current trends, some diagnoses masked.
Yi Zeng et al[S51].	Detection and classification of hepatocytes and hepatoma cells using atomic force microscopy and machine learning algorithms	2023 Jul	Retrospective	364 (cell data points)	Atomic Force Microscopy (AFM) nanomechanical and morphological features	Gaussian Naive Bayes, Logistic Regression, Support Vector Machine (SVM)	AUC = 0.99 (GaussianNB)	Some cells were misclassified due to similar features; The method is dependent on cell culture conditions.
Hikaru Nakahara et al[S52].	Prediction of Hepatocellular Carcinoma After Hepatitis C Virus Sustained Virologic Response Using a Random Survival Forest Model	2024 Dec	Retrospective	Derivation cohort: 1028 patients; Validation Cohort: 737 patients	Clinical parameters (e.g., platelet count, gamma-GTP, age) and imaging (ultrasonography, CT, MRI)	Random Survival Forest (RSF) with SHAP	c-index: 0.90 (derivation cohort), 0.80 (validation cohort)	Potential overfitting; lower performance in validation cohort; Unaccounted lifestyle factors
Fatimah I. Abdulsahib et al[S53].	A transfer learning approach for the classification of liver cancer	2023 Jan	Retrospective	700 PNG images: normal (231 images), benign (364 images), and malignant (105 images).	CT	Deep Learning (Transfer Learning using VGG-16, ResNet-50, MobileNetV2)	Diagnostic accuracy VGG-16 model:99%, ResNet-50 model: 100%, and MobileNetV2 model:99%	Some samples are still incorrectly categorized; Small sample size
Mubasher H. Malik et al[S54].	Feature extraction-based liver tumor classification using Machine Learning and Deep Learning methods of computed tomography images	2024 Apr	Retrospective	120 patients (CT images of 60 patients:tumorous,60 patients:non-tumorous	CT images with feature extraction (Histogram, Run-length, Co-occurrence, Autogressive, Gradient, Wavelet Transform)	Machine Learning (Decision Tree, Random Forest, Boost, SVM) and Deep Learning (NN, LSTM, Bi-LSTM, CNN), Pre-trained DL (Resnet50, VGG16, LSTM+CNN)	Accuracy of 99.7%	DL algorithms performed poorly on already extracted features due to limited data or interpretability issues; future work needed for hybrid models
Xiaomeng Li et al.	H-DenseUNet: Hybrid Densely Connected UNet for Liver and Tumor Segmentation From CT Volumes	2018 Dec	Retrospective	201 CT volumes (131 training + 70 testing from LiTS) + 20 from 3DIRCADb	Automatic segmentation from CT volumes	Deep learning, CNN, H-DenseUNet	Tumor segmentation Dice: 72.2% per case, 82.4% global (LiTS test set); 0.65 DICE on 3DIRCADb (trained only on LiTS)	Limited improvement for small tumors; Model depth constrained by GPU memory; No clinical outcome correlation; Training on public datasets only
Kai Cao et al.	Large-scale pancreatic cancer detection via non-contrast CT and deep learning	2023 Dec	Retrospective	Internal training: 3208; Multicenter validation: 6239; Real-world validation: 20530 patients	CT	PANDA (pancreatic cancer detection with AI) deep learning model	Multicenter validation AUC=0.986–0.996; Real-world validation Sensitivity=92.9%, Specificity=99.9%	Relatively low accuracy for PNET; Model primarily validated in East Asian populations/hospitals, requires validation in more international cohorts and prospective studies.
Chengzhi Peng et al.	Opportunistic Detection of Hepatocellular Carcinoma Using Noncontrast CT and Deep Learning Artificial Intelligence	2025 Mar	Retrospective	2223 patients (internal validation 666, external testing 584)	CT	3D Convolutional Block Attention Module (CBAM) deep learning model	Internal validation AUC=0.807 (95% CI 0.772–0.841); External testing AUC=0.789 (95% CI 0.750–0.827)	Lower negative predictive value (NPV) on external testing (79.8%); Some level of overfitting indicated; Room for improvement in model performance.
Zechen Zheng et al[S55].	Light&amp;Fast Generative Adversarial Network for high-fidelity CT image synthesis of liver tumor	2024 Sep	Retrospective	Training set: 900 non-MTM liver CT slices + 487 MTM liver CT slices; Test set: 341 slices	CT image classification	LF-GAN (Light & Fast Generative Adversarial Network)	AUC increased to 0.87 (ResNet34) with augmented data; Synthetic image quality: FID=75.73, PSNR=22.77, SSIM=0.74	Further clinical validation required; Potential for further model compression needs investigation
Etienne Audureau et al.	Personalized surveillance for hepatocellular carcinoma in cirrhosis - using machine learning adapted to HCV status	2020 Dec	Prospective	836 patients with compensated HCV cirrhosis	Histologically proven cirrhosis, semi-annual ultrasound surveillance, diagnosis confirmed by contrast-enhanced imaging (CT or MRI) or biopsy	Machine learning: decision tree, random survival forest, Fine-Gray competing risks regression	Externally validated C-index: Fine-Gray 0.645 (before SVR)/0.638 (after SVR); decision tree 0.598/0.623; random survival forest 0.715/0.698	Possible underestimation of HCC risk in some risk categories; Decision tree prone to overfitting; need for randomized trials to validate cost-effectiveness of personalized surveillance
Kunyuan Wang et al[S56].	Evaluation of an artificial intelligence-based clinical trial matching system in Chinese patients with hepatocellular carcinoma a retrospective study	2024 Feb	Retrospective	1,053 hospitalized patients	AI-based clinical trial eligibility screening	NLP + Machine Learning (IDCNN, TextCNN)	Accuracy 92.9–98.0%; Sensitivity 51.9–83.5%; Specificity 99.0–99.1%; PPV 75.7–85.1%; NPV 97.4–98.9%	Single-center, retrospective; only two trials; high exclusion rate affects sensitivity
Souvik Sarkar et al[S57].	A Machine Learning Model to Predict Risk for Hepatocellular Carcinoma in Patients With Metabolic Dysfunction_x0002_Associated Steatotic Liver Disease	2024 Jan	Retrospective	patients diagnosed with MASLD (1561 training; 686 validation)	Electronic Medical Record (EMR) data, including laboratory and clinical parameters	Machine Learning (Gradient Boosted Trees, Random Forest, Decision Tree, etc.)	validation cohort ：92.06% accuracy with an AUC of 0.97	Relatively small cohorts from a single geographic region; Reliance on ICD codes; Lack of genetic and environmental data; No multimodal data (e.g., clinical notes, images)
References for Supplementary Tables
S1. Lu RF, She CY, He DN, Cheng MQ, Wang Y, Huang H, et al. AI enhanced diagnostic accuracy and workload reduction in hepatocellular carcinoma screening. NPJ Digit Med. 2025;8(1):500 [PMID: 40753139 DOI: 10.1038/s41746-025-01892-9]
S2. Banerjee I, Choi HH, Desser T, Rubin DL. A Scalable Machine Learning Approach for Inferring Probabilistic US-LI-RADS Categorization. AMIA Annu Symp Proc. 2018;2018:215-24 [PMID: 30815059 DOI]
S3. Rhyou SY, Yoo S3.JC. Automated ultrasonography of hepatocellular carcinoma using discrete wavelet transform based deep-learning neural network. Med Image Anal. 2025;101:103453 [PMID: 39818008 DOI: 10.1016/j.media.2025.103453]
S4. Xian G-m. An identification method of malignant and benign liver tumors from ultrasonography based on GLCM texture features and fuzzy SVM. Expert Systems with Applications. 2010;37(10):6737-41. [PMID: DOI: 10.1016/j.eswa.2010.02.067]
S5. Nishida N, Yamakawa M, Shiina T, Mekada Y, Nishida M, Sakamoto N, et al. Artificial intelligence (AI) models for the ultrasonographic diagnosis of liver tumors and comparison of diagnostic accuracies between AI and human experts. Journal of Gastroenterology. 2022;57(4):309-21. [PMID: 35220490 DOI: 10.1007/s00535-022-01849-9]
S6. Hwang YN, Lee JH, Kim GY, Jiang YY, Kim SM. Classification of focal liver lesions on ultrasound images by extracting hybrid textural features and using an artificial neural network. Bio-Medical Materials and Engineering. 2015;26(1_suppl). [PMID: 26405925 DOI: 10.3233/bme-151459]
S7. Xi IL, Wu J, Guan J, Zhang PJ, Horii SC, Soulen MC, et al. Deep learning for differentiation of benign and malignant solid liver lesions on ultrasonography. Abdominal Radiology. 2020;46(2):534-43. [PMID: 32681268 DOI: 10.1007/s00261-020-02564-w]
S8. Schmauch B, Herent P, Jehanno P, Dehaene O, Saillard C, Aubé C, et al. Diagnosis of focal liver lesions from ultrasound using deep learning. Diagnostic and Interventional Imaging. 2019;100(4):227-33. [PMID: 30926443 DOI: 10.1016/j.diii.2019.02.009]
S9. Le KNQ, Tiyarattanachai T, Apiparakoon T, Marukatat S, Sukcharoen S, Geratikornsupuk N, et al. Development and validation of artificial intelligence to detect and diagnose liver lesions from ultrasound images. Plos One. 2021;16(6). [PMID: 34101764 DOI: 10.1371/journal.pone.0252882]
S10. Mitrea D-A, Brehar R, Nedevschi S, Lupsor-Platon M, Socaciu M, Badea R. Hepatocellular Carcinoma Recognition from Ultrasound Images Using Combinations of Conventional and Deep Learning Techniques. Sensors. 2023;23(5). [PMID: 36904722 DOI: 10.3390/s23052520]
S11. Chen J, Zhang W, Bao J, Wang K, Zhao Q, Zhu Y, et al. Implications of ultrasound-based deep learning model for preoperatively differentiating combined hepatocellular-cholangiocarcinoma from hepatocellular carcinoma and intrahepatic cholangiocarcinoma. Abdominal Radiology. 2023;49(1):93-102. [PMID: 37999743 DOI: 10.1007/s00261-023-04089-4]
S12. Xu Y, Zheng B, Liu X, Wu T, Ju J, Wang S, et al. Improving artificial intelligence pipeline for liver malignancy diagnosis using ultrasound images and video frames. Briefings in Bioinformatics. 2023;24(1). [PMID: 36575566 DOI: 10.1093/bib/bbac569]
S13. Ryu H, Shin SY, Lee JY, Lee KM, Kang H-j, Yi J. Joint segmentation and classification of hepatic lesions in ultrasound images using deep learning. European Radiology. 2021;31(11):8733-42. [PMID: 33881566 DOI: 10.1007/s00330-021-07850-9]
S14. Mittal D, Kumar V, Saxena SC, Khandelwal N, Kalra N. Neural network based focal liver lesion diagnosis using ultrasound images. Computerized Medical Imaging and Graphics. 2011;35(4):315-23. [PMID: 21334176 DOI: 10.1016/j.compmedimag.2011.01.007]
S15. Yang Q, Wei J, Hao X, Kong D, Yu X, Jiang T, et al. Improving B-mode ultrasound diagnostic performance for focal liver lesions using deep learning: A multicentre study. EBioMedicine. 2020;56. [PMID: 32485640 DOI: 10.1016/j.ebiom.2020.102777]
S16. Tiyarattanachai T, Apiparakoon T, Marukatat S, Sukcharoen S, Yimsawad S, Chaichuen O, et al. The feasibility to use artificial intelligence to aid detecting focal liver lesions in real-time ultrasound: a preliminary study based on videos. Scientific Reports. 2022;12(1). [PMID: 35545628 DOI: 10.1038/s41598-022-11506-z]
S17. Wan P, Xue H, Liu C, Chen F, Shao W, Qin J, et al. Transport-Based Anatomical-Functional Metric Learning for Liver Tumor Recognition Using Dual-View Dynamic CEUS Imaging. IEEE Transactions on Biomedical Engineering. 2023;70(3):1012-23. [PMID: 36121950 DOI: 10.1109/tbme.2022.3207473]
S18. Hassan TM, Elmogy M, Sallam E-S. Diagnosis of Focal Liver Diseases Based on Deep Learning Technique for Ultrasound Images. Arabian Journal for Science and Engineering. 2017;42(8):3127-40. [PMID: DOI: 10.1007/s13369-016-2387-9]
S19. Guo L-H, Wang D, Qian Y-Y, Zheng X, Zhao C-K, Li X-L, et al. A two-stage multi-view learning framework based computer-aided diagnosis of liver tumors with contrast enhanced ultrasound images. Clinical Hemorheology and Microcirculation. 2018;69(3):343-54. [PMID: 29630528 DOI: 10.3233/ch-170275]
S20. Gatos I, Tsantis S, Spiliopoulos S, Skouroliakou A, Theotokas I, Zoumpoulis P, et al. A new automated quantification algorithm for the detection and evaluation of focal liver lesions with contrast‐enhanced ultrasound. Medical Physics. 2015;42(7):3948-59. [PMID: 26133595 DOI: 10.1118/1.4921753]
S21. Han X, Gong B, Guo L, Wang J, Ying S, Li S, et al. B-mode ultrasound based CAD for liver cancers via multi-view privileged information learning. Neural Networks. 2023;164:369-81. [PMID: 37167750 DOI: 10.1016/j.neunet.2023.03.028]
S22. Hu HT, Wang W, Chen LD, Ruan SM, Chen SL, Li X, et al. Artificial intelligence assists identifying malignant versus benign liver lesions using contrast‐enhanced ultrasound. Journal of Gastroenterology and Hepatology. 2021;36(10):2875-83. [PMID: DOI: 10.1111/jgh.15522]
S23. Li J, Li H, Xiao F, Liu R, Chen Y, Xue M, et al. Comparison of machine learning models and CEUS LI-RADS in differentiation of hepatic carcinoma and liver metastases in patients at risk of both hepatitis and extrahepatic malignancy. Cancer Imaging. 2023;23(1). [PMID: 37337302 DOI: 10.1186/s40644-023-00573-8]
S24. Kondo S, Takagi K, Nishida M, Iwai T, Kudo Y, Ogawa K, et al. Computer-Aided Diagnosis of Focal Liver Lesions Using Contrast-Enhanced Ultrasonography With Perflubutane Microbubbles. IEEE Transactions on Medical Imaging. 2017;36(7):1427-37. [PMID: 28141517 DOI: 10.1109/tmi.2017.2659734]
S25. Căleanu CD, Sîrbu CL, Simion G. Deep Neural Architectures for Contrast Enhanced Ultrasound (CEUS) Focal Liver Lesions Automated Diagnosis. Sensors (Basel). 2021;21(12). [PMID: 34208548 DOI: 10.3390/s21124126]
S26. Streba CT. Contrast-enhanced ultrasonography parameters in neural network diagnosis of liver tumors. World Journal of Gastroenterology. 2012;18(32). [PMID: 22969209 DOI: 10.3748/wjg.v18.i32.4427]
S27. Feng X, Cai W, Zheng R, Tang L, Zhou J, Wang H, et al. Diagnosis of hepatocellular carcinoma using deep network with multi-view enhanced patterns mined in contrast-enhanced ultrasound data. Engineering Applications of Artificial Intelligence. 2023;118:105635. [PMID: DOI:]
S28. Huang Q, Pan F, Li W, Yuan F, Hu H, Huang J, et al. Differential Diagnosis of Atypical Hepatocellular Carcinoma in Contrast-Enhanced Ultrasound Using Spatio-Temporal Diagnostic Semantics. IEEE Journal of Biomedical and Health Informatics. 2020;24(10):2860-9. [PMID: 32149699 DOI: 10.1109/jbhi.2020.2977937]
S29. Urhuț M-C, Săndulescu LD, Streba CT, Mămuleanu M, Ciocâlteu A, Cazacu SM, et al. Diagnostic Performance of an Artificial Intelligence Model Based on Contrast-Enhanced Ultrasound in Patients with Liver Lesions: A Comparative Study with Clinicians. Diagnostics. 2023;13(21). [PMID: DOI: 10.3390/diagnostics13213387]
S30. Wan P, Xue H, Zhang S, Kong W, Shao W, Wen B, et al. Image by co-reasoning: A collaborative reasoning-based implicit data augmentation method for dual-view CEUS classification. Medical Image Analysis. 2025;102. [PMID: 40174326 DOI: 10.1016/j.media.2025.103557]
S31. Wu K, Chen X, Ding M. Deep learning based classification of focal liver lesions with contrast-enhanced ultrasound. Optik. 2014;125(15):4057-63. [PMID: DOI: 10.1016/j.ijleo.2014.01.114]
S32. Zhang Y, Xie Y, Huang X, Zhang L, Shu K. Screening of Hub Genes in Hepatocellular Carcinoma Based on Network Analysis and Machine Learning. Comput Math Methods Med. 2022;2022:7300788 [PMID: 36479313 DOI: 10.1155/2022/7300788]
S33. Wang D, Dai Z, Bai M, Liu D, Feng Y, Sun Q, et al. Integrating cell-free DNA methylation of SEPT9 and SFRP2 into a machine learning model for early diagnosis of HCC. Biomark Med. 2025;19(16):737-45 [PMID: 40757819 DOI: 10.1080/17520363.2025.2541574]
S34. Li J, Wei L, Zhang X, Zhang W, Wang H, Zhong B, et al. DISMIR: Deep learning-based noninvasive cancer detection by integrating DNA sequence and methylation information of individual cell-free DNA reads. Brief Bioinform. 2021;22(6) [PMID: 34245239 DOI: 10.1093/bib/bbab250]
S35. Gil-Rojas S, Suárez M, Martínez-Blanco P, Torres AM, Martínez-García N, Blasco P, et al. Application of Machine Learning Techniques to Assess Alpha-Fetoprotein at Diagnosis of Hepatocellular Carcinoma. International Journal of Molecular Sciences. 2024;25(4). [PMID: 38396674 DOI: 10.3390/ijms25041996]
S36. Zi Q, Cui H, Liang W, Chi Q. Machine learning algorithm and deep neural networks identified a novel subtype in hepatocellular carcinoma. Cancer Biomarkers. 2022;35(3):305-20. [PMID: 36373311 DOI: 10.3233/cbm-220147]
S37. Zhang Z, Liu Z-P. Robust biomarker discovery for hepatocellular carcinoma from high-throughput data by multiple feature selection methods. BMC Medical Genomics. 2021;14(S1). [PMID: 34433487 DOI: 10.1186/s12920-021-00957-4]
S38. Lv J-H, Hou AJ, Zhang S-H, Dong J-J, Kuang H-X, Yang L, et al. WGCNA combined with machine learning to find potential biomarkers of liver cancer. Medicine. 2023;102(50). [PMID: 38115320 DOI: 10.1097/md.0000000000036536]
S39. Willms AG, Krawczyk M, Julich-Haertel H, Gries SK, Banales JM, Mocan T, et al. What we missed then, AI sees now: Revisiting legacy large extracellular vesicle data to reveal synergistic biomarkers for liver cancer screening. JHEP Reports. 2025;7(11). [PMID: 41127881 DOI: 10.1016/j.jhepr.2025.101540]
S40. Qiang R, Zhao Z, Tang L, Wang Q, Wang Y, Huang Q, et al. Identification of 5 Hub Genes Related to the Early Diagnosis, Tumour Stage, and Poor Outcomes of Hepatitis B Virus-Related Hepatocellular Carcinoma by Bioinformatics Analysis. Computational and Mathematical Methods in Medicine. 2021;2021:1-20. [PMID: 34603487 DOI: 10.1155/2021/9991255]
S41. Ward DG, Cheng Y, N'Kontchou G, Thar TT, Barget N, Wei W, et al. Changes in the serum proteome associated with the development of hepatocellular carcinoma in hepatitis C-related cirrhosis. Br J Cancer. 2006;94(2):287-92 [PMID: 16404431 DOI: 10.1038/sj.bjc.6602923]
S42. Xiao J, Liu H, Yao J, Yang S, Shen FL, Bu KP, et al. The characterization of serum proteomics and metabolomics across the cancer trajectory in chronic hepatitis B-related liver diseases. View. 2024;5(6) [PMID: WOS:001344028600001 DOI: 10.1002/viw.20240031]
S43. Roxas-Villanueva RML, Manzanillo MG, Tripon ES, Junio DZG, Jamindang MDO, Nuique RB, et al. Minimal clinical predictors enable machine learning detection of hepatocellular carcinoma in a Filipino cohort. Sci Rep. 2025;15(1):39431 [PMID: 41219262 DOI: 10.1038/s41598-025-22927-x]
S44. Shi F, Ning L, Sun N, Yao Q, Deng C. Multiscale Structured Trimetal Oxide Heterojunctions for Urinary Metabolic Phenotype-Dependent Screening of Early and Small Hepatocellular Carcinoma. Small Methods. 2024;8(10):e2301634 [PMID: 38517273 DOI: 10.1002/smtd.202301634]
S45. Wang J, Jain S, Chen D, Song W, Hu CT, Su YH. Development and Evaluation of Novel Statistical Methods in Urine Biomarker-Based Hepatocellular Carcinoma Screening. Sci Rep. 2018;8(1):3799 [PMID: 29491388 DOI: 10.1038/s41598-018-21922-9]
S46. Shukla PK, Zakariah M, Hatamleh WA, Tarazi H, Tiwari B. AI-DRIVEN Novel Approach for Liver Cancer Screening and Prediction Using Cascaded Fully Convolutional Neural Network. J Healthc Eng. 2022;2022:4277436 [PMID: 35154620 DOI: 10.1155/2022/4277436]
S47. Audureau E, Carrat F, Layese R, Cagnot C, Asselah T, Guyader D, et al. Personalized surveillance for hepatocellular carcinoma in cirrhosis - using machine learning adapted to HCV status. J Hepatol. 2020;73(6):1434-45 [PMID: 32615276 DOI: 10.1016/j.jhep.2020.05.052]
S48. Wang Y, Chi S, Tian Y, Li X, Zhang H, Xu Y, et al. Construction of an artificially intelligent model for accurate detection of HCC by integrating clinical, radiological, and peripheral immunological features. Int J Surg. 2025;111(4):2942-52 [PMID: 39878177 DOI: 10.1097/js9.0000000000002281]
S49. Doyle HR, Parmanto B, Munro PW, Marino IR, Aldrighetti L, Doria C, et al. Building clinical classifiers using incomplete observations--a neural network ensemble for hepatoma detection in patients with cirrhosis. Methods Inf Med. 1995;34(3):253-8 [PMID: 7666803 DOI]
S50. An C, Choi JW, Lee HS, Lim H, Ryu SJ, Chang JH, et al. Prediction of the risk of developing hepatocellular carcinoma in health screening examinees: a Korean cohort study. BMC Cancer. 2021;21(1):755 [PMID: 34187409 DOI: 10.1186/s12885-021-08498-w]
S51. Zeng Y, Liu X, Wang Z, Gao W, Li L, Zhang S. Detection and classification of hepatocytes and hepatoma cells using atomic force microscopy and machine learning algorithms. Microsc Res Tech. 2023;86(8):1047-56 [PMID: 37395298 DOI: 10.1002/jemt.24384]
S52. Nakahara H, Ono A, Hayes CN, Shirane Y, Miura R, Fujii Y, et al. Prediction of Hepatocellular Carcinoma After Hepatitis C Virus Sustained Virologic Response Using a Random Survival Forest Model. JCO Clin Cancer Inform. 2024;8:e2400108 [PMID: 39693579 DOI: 10.1200/cci.24.00108]
S53. Abdulsahib FI, Al-Khateeb B, Kóczy LT, Nagy S. A transfer learning approach for the classification of liver cancer. Journal of Intelligent Systems. 2023;32(1) [PMID: WOS:001163174500001 DOI: 10.1515/jisys-2023-0119]
S54. Malik MH, Ghous H, Rashid T, Maryum B, Hao Z, Umer Q. Feature extraction-based liver tumor classification using Machine Learning and Deep Learning methods of computed tomography images. Cogent Engineering. 2024;11(1) [PMID: WOS:001208325200001 DOI: 10.1080/23311916.2024.2338994]
S55. Zheng Z, Wang M, Fan C, Wang C, He X, He X. Light&fast generative adversarial network for high-fidelity CT image synthesis of liver tumor. Computer Methods and Programs in Biomedicine. 2024;254. [PMID: 38843572 DOI: 10.1016/j.cmpb.2024.108252]
S56. Wang K, Cui H, Zhu Y, Hu X, Hong C, Guo Y, et al. Evaluation of an artificial intelligence-based clinical trial matching system in Chinese patients with hepatocellular carcinoma: a retrospective study. BMC Cancer. 2024;24(1). [PMID: 38388861 DOI: 10.1186/s12885-024-11959-7]
S57. Sarkar S, Alurwar A, Ly C, Piao C, Donde R, Wang CJ, et al. A Machine Learning Model to Predict Risk for Hepatocellular Carcinoma in Patients With Metabolic Dysfunction-Associated Steatotic Liver Disease. Gastro Hep Adv. 2024;3(4):498-505 [PMID: 39131709 DOI: 10.1016/j.gastha.2024.01.007]
